# Supplementary material for: 18F-FDG PET/CT Maximum Tumor Dissemination (Dmax) in Lymphoma: A New Prognostic Factor?
Source: Cancers (Basel). 2023 Apr 26;15(9):2494. doi: 10.3390/cancers15092494 (PMC10177347; doi:10.3390/cancers15092494)
Supplement: Supplementary file 1 [file cancers-15-02494-s001.zip]

Archive with 1 entries (1 files):
- cancers-2348531-supplementary.pdf
